# Supplementary material for: Assessing the views and opinions of psychiatric patients receiving genome-guided treatment within the scope of the PREPARE preemptive pharmacogenomics clinical study
Source: Front Pharmacol. 2025 Nov 21;16:1722339. doi: 10.3389/fphar.2025.1722339 (PMC12678367; doi:10.3389/fphar.2025.1722339)
Supplement: Supplementary file 2 [file Supplementaryfile2.xlsx]

## Sheet: Sheet 1
Item1
